# Supplementary material for: Smart Ring in Clinical Medicine: A Systematic Review
Source: Biomimetics (Basel). 2025 Dec 5;10(12):819. doi: 10.3390/biomimetics10120819 (PMC12730986; doi:10.3390/biomimetics10120819)
Supplement: Supplementary file 1 [file biomimetics-10-00819-s001.zip]

Archive with 1 entries (1 files):
- biomimetics-3979884-supplementary.pdf
